# Supplementary material for: Refining Viral Production Estimation
Source: Environ Microbiol Rep. 2025 Dec 14;17(6):e70258. doi: 10.1111/1758-2229.70258 (PMC12702599; doi:10.1111/1758-2229.70258)
Supplement: Supplementary file 2 — Table S1: A literature survey of viral production studies using linear regression and increment‐based (VIPCAL) approaches. [file EMI4-17-e70258-s002.xlsx]

## Sheet: VP_literature_survey
first_quthor	last_author	Year_Published	publisher	journal_name	title	reduction_method	lytic	lysogenic	mitomycin_addition	linear_regression_based	increment_based	time_points	location	doi	Knowles_et_al_2017	gVOD
Jiang	Paul	1996	Inter‐Research	Marine Ecology Progress Series	Occurrence of lysogenic bacteria in marine microbial communities as determined by prophage induction	No reduction	0	26	1	1	0	0,4,8,24	Gulf of Mexico	10.3354/meps142027
Weinbauer	Suttle	1996	American Society for Microbiology	Applied and Environmental Microbiology	Potential significance of lysogeny to bacteriophage production and bacterial mortality in coastal waters of the Gulf of Mexico	Dilution with virus-free over filter	9	9	1	0	1	0,20,30,40,50	Gulf of Mexico	10.1128/aem.62.12.4374-4380.1996
Weinbauer	Suttle	1999	Inter‐Research	Aquatic Microbial Ecology	Lysogeny and prophage induction in coastal and offshore bacterial communities	Dilution with virus-free over filter	7	7	1	1	0	0,8,14,26	Gulf of Mexico	10.3354/ame018217	1
Hewson	Dennison	2001	American Society of Limnology and Oceanography	Limnology and Oceanography	Virus-like particle distribution and abundance in sediments and overlying waters along eutrophication gradients in two subtropical estuaries	Dilution with virus-free over filter	10	0	0	1	0	0,3,6,12,24	Coral Sea	10.4319/lo.2001.46.7.1734	1
Ortmann	Suttle	2002	Springer Science	Microbial Ecology	Lysogeny and Lytic Viral Production during a Bloom of the Cyanobacterium Synechococcus spp.	No reduction	1	1	1	1	0	0,6,12,18,24	Strait of Georgia	10.1007/s00248-001-1058-9
Weinbauer	Hofle	2002	Inter‐Research	Aquatic Microbial Ecology	Reconsidering transmission electron microscopy based estimates of viral infection of bacterio-plankton using conversion factors derived from natural communities	Dilution with virus-free over filter	18	18	1	0	1	0,3,6,8,10,20	Mediterranean Sea,Baltic Sea, North Sea	10.3354/ame027103
Wilhelm	Suttle	2002	Springer Science	Microbial Ecology	A Dilution Technique For The Direct Measurement Of Viral Production: A Comparison In Stratified And Tidally Mixed Coastal Waters	Dilution with virus-free over filter	7	0	0	1	0	0,3,6,9	Discovery Passage	10.1007/s00248-001-1021-9
Williamson	Paul	2002	American Society for Microbiology	Applied and Environmental Microbiology	Seasonal Variation in Lysogeny as Depicted by Prophage Induction in Tampa Bay, Florida	Dilution with virus-free over filter, No reduction	14	14	1	1	0	0,24	Tampa Bay	10.1128/aem.68.9.4307-4314.2002
Weinbauer	Hofle	2003	American Society of Limnology and Oceanography	Limnology and Oceanography	Lysogeny and virus-induced mortality of bacterioplankton in surface, deep, and anoxic marine waters	No reduction	19	19	1	0	1	0,6,12,24,36,48,60,72	Mediterranean Sea,Baltic Sea	10.4319/lo.2003.48.4.1457
Poorvin	Wilhelm	2004	American Society of Limnology and Oceanography	Limnology and Oceanography	Viral release of iron and its bioavailability to marine plankton	Dilution with virus-free over filter	4	0	0	1	0	0,2,4,6,8,10,12	Eastern Paciﬁc Ocean	10.4319/lo.2004.49.5.1734
Winter	Weinbauer	2004	Inter‐Research	Aquatic Microbial Ecology	Diel cycles in viral infection of bacterioplankton in the North Sea	TFF	12	0	0	0	1	0,4,8,12,16,20,24	Southern North Sea	10.3354/ame035207
Bongiorni	Danovaro	2005	American Society for Microbiology	Applied and Environmental Microbiology	Viral Production, Decay Rates, and Life Strategies along a Trophic Gradient in the North Adriatic Sea	Dilution with virus-free	4	0	0	1	0	0,3,6,9,12	Adriatic Sea	10.1128/AEM.71.11.6644-6650.2005		1
Brum	Brum	2005	Inter‐Research	Aquatic Microbial Ecology	Concentration, production and turnover of viruses and dissolved DNA pools at Stn ALOHA, North Pacific Subtropical Gyre	Vacuum-filter	4	0	0	1	0	0,3,6,9,12	North Pacific Subtropical Gyre	10.3354/ame041103		1
Helton	Wommack	2005	Inter‐Research	Aquatic Microbial Ecology	Evaluation of incubation-based methods for estimating virioplankton production in estuaries	Dilution with virus-free over filter	9	0	0	1	0	0,3,6,9,12	Chesapeake Baym Delaware Bay	10.3354/ame041209
Winget	Wommack	2005	Inter‐Research	Aquatic Microbial Ecology	Tangential flow diafiltration: an improved technique for estimation of virioplankton production	Dilution with virus-free over filter; TFF	8	0	0	1	0	0,3,6,9,12	Chesapeake Baym Delaware Bay	10.3354/ame041221
Winter	Weinbauer	2005	Wiley-Blackwell	Environmental Microbiology	Modelling viral impact on bacterioplankton in the North Sea using artificial neural networks	TFF	30	0	0	0	1	0,4,8,12,16,20,24	North Sea	10.1111/j.1462-2920.2005.00768.x		1
Wells	Deming	2006	Inter‐Research	Aquatic Microbial Ecology	Significance of bacterivory and viral lysis in bottom waters of Franklin Bay, Canadian Arctic, during winter	Dilution with virus-free over filter	28	0	0	1	0	0,5,10,20,42	Amundsen Sea	10.3354/ame043209		1
Hewson	Fuhrman	2007	Elsevier	Deep Sea Research Part I: Oceanographic Research Papers	Covariation of viral parameters with bacterial assemblage richness and diversity in the water column and sediments	TFF	11	0	0	1	0	0,6,12,24,48	North Pacific Ocean,North Atlantic Ocean,Gulf of Mexico	10.1016/j.dsr.2007.02.003	1	1
Cissoko	Bettarel	2008	Wiley-Blackwell	Freshwater Biology	Effects of freshwater and seawater mixing on virio- and bacterioplankton in a tropical estuary	Dilution with virus-free over filter	18	0	0	0	1	0,3,6,9,12	Senegal River Estaury	10.1111/j.1365-2427.2007.01930.x
Long	Paul	2008	Nature Publishing Group	The ISME Journal	Comparison of lysogeny (prophage induction) in heterotrophic bacterial and Synechococcus populations in the Gulf of Mexico and Mississippi river plume	Vacuum-filter	25	25	1	1	0	0,4,8,24	Gulf of Mexico,Mississippi River	10.1038/ismej.2007.102
Parada	Herndl	2008	Nature Publishing Group	The ISME Journal	Dynamics and diversity of newly produced virioplankton in the North Sea	TFF	20	0	0	1	0	0,4,8,12,16,20,24	North Sea	10.1038/ismej.2008.57		1
Rowe	Wilhelm	2008	Inter‐Research	Aquatic Microbial Ecology	Constraints on viral production in the Sargasso Sea and North Atlantic	TFF	13	0	0	1	0	0,2.5,5,7.5,10	Sargasso Sea	10.3354/ame01231	1	1
Boras	Vaque	2009	Wiley-Blackwell	Environmental Microbiology	Annual changes of bacterial mortality due to viruses and protists in an oligotrophic coastal environment (NW Mediterranean	TFF	24	24	1	0	1	0,3,6,8,10,20	Mediterranean	10.1111/j.1462-2920.2008.01849.x		1
Evans	Brussaard	2009	Wiley-Blackwell	Environmental Microbiology	Viral-mediated lysis of microbes and carbon release in the sub-Antarctic and Polar Frontal zones of the Australian Southern Ocean	TFF	14	0	0	1	0	0,3,6,9	Southern Ocean	10.1111/j.1462-2920.2009.02050.x		1
Motegi	Rassoulzadegan	2009	American Society of Limnology and Oceanography	Limnology and Oceanography	Viral control of bacterial growth efficiency in marine pelagic environments	Dilution with virus-free over filter	3	0	0	0	1	0,3,6,9,12,15	Mediterranean Sea	10.4319/lo.2009.54.6.1901
Reimann	Titelman	2009	Springer Science	Microbial Ecology	Importance of Viral Lysis and Dissolved DNA for Bacterioplankton Activity in a P-Limited Estuary, Northern Baltic Sea	Dilution with virus-free over filter	4	0	0	1	0	0,3,6,9,12,24	Baltic Sea	10.1007/s00248-008-9429-0
Weinbauer	Herndl	2009	American Society of Limnology and Oceanography	Limnology and Oceanography	Enhanced viral production and infection of bacterioplankton during an iron-induced phytoplankton bloom in the Southern Ocean	TFF	5	0	0	0	1	0,4,8,12,18,24	Southern Ocean	10.4319/lo.2009.54.3.0774		1
Winget	Wommack	2009	Wiley-Blackwell	Environmental Microbiology	Diel and daily fluctuations in virioplankton production in coastal ecosystems	TFF	38	0	0	1	0	0,3,6,9,12	Chesapeake Bay	10.1111/j.1462-2920.2009.02038.x		1
Boras	Vaque	2010	Springer Science	Polar Biology	Effect of ice melting on bacterial carbon fluxes channelled by viruses and protists in the Arctic Ocean	TFF	17	7	1	0	1	0,4,8,12	Arctic Ocean	10.1007/s00300-010-0798-8		1
Fonda Uman	Danovaro	2010	Inter‐Research	Marine Ecology Progress Series	Disentangling the effect of viruses and nanoflagellates on prokaryotes in bathypelagic waters of the Mediterranean Sea	Dilution with virus-free over filter	9	0	0	1	0	0,2,4,6	Mediterranean Sea	10.3354/meps08803		1
Holmfeldt	Riemann	2010	Springer Science	Microbial Ecology	Virus Production and Lysate Recycling in Different Sub-basins of the Northern Baltic Sea	TFF	6	0	0	0	1	0,3,6,9,12,24	Bothnian Sea	10.1007/s00248-010-9668-8	1	1
Karuza	Umani	2010	Elsevier	Journal of Experimental Marine Biology and Ecology	Viral production in the Gulf of Trieste (Northern Adriatic Sea): Preliminary results using different methodological approaches	Dilution with virus-free over filter	1	0	0	1	0	0,3,6,9,12,15	Northern Adriatic Sea	10.1016/j.jembe.2009.12.003
Sintes	Herndl	2010	Inter‐Research	Aquatic Microbial Ecology	Seasonal dynamics of dissolved organic matter and microbial activity in the coastal North Sea	TFF	28	0	0	1	0	0,4,8,12,16,20,24	North Sea	10.3354/ame01404
Weinbauer	Wilhelm	2010	American Society of Limnology and Oceanography	Manual of Aqautic Viral Ecology	Determining rates of virus production in aquatic systems by the virus reduction approach	Dilution with virus-free over filter, TFF	30	0	0	1	0	0.3.6.9.12.15.18.24	na	na
De Corte	Hendl	2010	Nature Publishing Group	The ISME Journal	Links between viral and prokaryotic communities throughout the water column in the (sub)tropical Atlantic Ocean	TFF	7	8	1	0	1	0,7,14,21,28,3,42,49,56,63,70	Tropical Atlantic Ocean	10.1038/ismej.2010.65		1
Bettarel	Tran	2011	Springer Science	Microbial Ecology	Viral Distribution and Life Strategies in the Bach Dang Estuary, Vietnam	Dilution with virus-free over filter	7	7	1	1	0	0,3,6,9,12	Bach Dang Estuary	10.1007/s00248-011-9835-6		1
Chen	Jiao	2011	Inter‐Research	Aquatic Microbial Ecology	Viral dynamics in the surface water of the western South China Sea in summer 2007	Dilution with virus-free over filter	20	0	0	0	1	0,3,6,9,12	South China Sea	10.3354/ame01490		1
Collins	Deming	2011	Springer Science	Polar Biology	Abundant dissolved genetic material in Arctic sea ice Part II: Viral dynamics during autumn freeze-up	TFF	3	0	0	1	0	0,12,24,36,60	Beaufort Sea	10.1007/s00300-011-1008-z
Anderson	Jurgens	2012	Inter‐Research	Marine Ecology Progress Series	Protist grazing and viral lysis as prokaryotic mortality factors at Baltic Sea oxic-anoxic interfaces	TFF	6	0	0	1	0	0,4,8,12,1,20,24,28,32,36,40	Baltic Sea	10.3354/meps10001	1
De Corte	Herndl	2012	Nature Publishing Group	The ISME Journal	Links between viruses and prokaryotes throughout the water column along a North Atlantic latitudinal transect	TFF	18	18	1	1	0	0,6,12,24,36,48,60,72	North Atlantic	10.1038/ismej.2011.214		1
Evans	Brussaard	2012	American Society for Microbiology	Applied and Environmental Microbiology	Regional Variation in Lytic and Lysogenic Viral Infection in the Southern Ocean and Its Contribution to Biogeochemical Cycling	TFF	33	33	1	1	0	0,3,6,9	Greenwich Meridian, Weddell Sea, and Drake Passage	10.1128/aem.01388-12		1
Matteson	Wilhelm	2012	Oxford University Press	FEMS Microbiology Ecology	Production of viruses during a spring phytoplankton bloom in the South Pacific Ocean near of New Zealand	Dilution with virus-free over filter	16	0	0	0	1	0,2.5,5,7.5,10	New Zealand	10.1111/j.1574-6941.2011.01251.x		1
Middelboe	Sejr	2012	American Society of Limnology and Oceanography	Limnology and Oceanography	Bacterial carbon cycling in a subarctic fjord: A seasonal study on microbial activity,growth efficiency, and virus-induced mortality in Kobbefjord, Greenland	TFF	3	0	0	1	0	0,3,6,9,12,15,18,21,24	Greenland	10.4319/lo.2012.57.6.1732
Patterson	Laybourn-Parry	2012	Springer Science	Polar Biology	Antarctic sea ice viral dynamics over an annual cycle	Dilution with virus-free over filter	10	0	0	1	0	0,6,12,24	Prydz Bay	10.1007/s00300-011-1093-z
Rowe	Wilhelm	2012	Oxford University Press	FEMS Microbiology Ecology	Viral and bacterial abundance and production in the Western Pacific Ocean and the relation to other oceanic realms	Vacuum-filter	9	0	0	1	0	0,2.5,5,7.5,10	Western Pacific Ocean	10.1111/j.1574-6941.2011.01223.x		1
Lara	Vaque	2013	Inter‐Research	Aquatic Microbial Ecology	Experimental evaluation of the warming effect on viral, bacterial and protistan communities in two contrasting Arctic systems	TFF	4	4	1	1	0	0,4,8,12	Svalbard	10.3354/ame01636
Payet	Suttle	2013	American Society of Limnology and Oceanography	Limnology and Oceanography	To kill or not to kill: The balance between lytic and lysogenic viral infection is driven by trophic status	Vacuum-filter	14	14	1	1	0	0,6,12,18,24,36,48,60,72	Artic Shelf	10.4319/lo.2013.58.2.0465		1
Li	Zhang	2014	Copernicus Publications	Biogeosciences	Lytic viral infection of bacterioplankton in deep waters of the western Pacific Ocean	TFF	38	0	0	0	1	0,3,6,9,12,15,18,21,24	Western Pacific Ocean	10.5194/bg-11-2531-2014	1	1
Malits	Weinbauer	2014	Copernicus Publications	Biogeosciences	Enhanced viral production and virus-mediated mortality of bacterioplankton in a natural iron-fertilized bloom event above the Kerguelen Plateau	TFF	19	19	1	0	1	0,4,8,12,16,20,24	Kerguelen Plateau	10.5194/bg-11-6841-2014		1
Motegi	Weinbauer	2014	Oxford University Press	Journal of Plankton Research	Effect of P-limitation on prokaryotic and viral production in surface waters of the Northwestern Mediterranean Sea	TFF	1	0	0	0	1	0,3,6,9,12,15	Mediterranean Sea	10.1093/plankt/fbu089	1	1
Muck	Herndl	2014	Frontiers Media	Frontiers in Microbiology	Fracture zones in the Mid Atlantic Ridge lead to alterations in prokaryotic and viral parameters in deep-water masses	TFF	9	9	1	0	1	0,4,8,12,16,20,24,28,32,36	Mid Atlantic Ridge	10.3389/fmicb.2014.00264		1
Payet	Thurber	2014	Frontiers Media	Frontiers in Microbiology	Unprecedented evidence for high viral abundance and lytic activity in coral reef waters of the South Pacific Ocean	TFF	12	0	0	1	0	0,3,6,9,12,15,18	South Pacific Ocean	10.3389/fmicb.2014.00493
Rastelli	Danovaro	2016	Wiley-Blackwell	Environmental Microbiology	Enhanced viral activity and dark CO2 fixation rates under oxygen depletion: the case study of the marine Lake Rogoznica	Dilution with virus-free over filter	12	0	0	1	0	0,3,6,12	Mediterranean Sea	10.1111/1462-2920.13484
Gainer	Wilhelm	2017	Public Library of Science	PlosONE	Contrasting seasonal drivers of virus abundance and production in the North Pacific Ocean	Vacuum-filter	27	0	0	1	0	0,12	North Pacific Ocean	10.1371/journal.pone.0184371	1	1
Jasna	Sime-Ngando	2017	Frontiers Media	Frontiers in Microbiology	Viral-Induced Mortality of Prokaryotes in a Tropical Monsoonal Estuary	TFF	10	0	0	1	0	0,3,6,9,12,15,18,21,24	Arabian Sea	10.3389/fmicb.2017.00895		1
Kostner	Winter	2017	Public Library of Science	PlosONE	High viral abundance as a consequence of low viral decay in the Baltic Sea redoxcline	TFF	9	1	1	0	1	0,5,10,15,20,25,30,35,40	Baltic Sea	10.1371/journal.pone.0178467		1
Lara	Duarte	2017	American Association for the Advancement of Science	Science Advances	Unveiling the role and life strategies of viruses from the surface to the dark ocean	Dilution with virus-free over filter	62	62	1	0	1	0,4,8,12,16,20,24	Atlantic Ocean,Indian Ocean,Pacific Ocean	10.1126/sciadv.1602565		1
Ordulj	Šolić	2017	Springer Science	Helgoland Marine Research	Viral dynamics in two trophically different areas in the Central Adriatic Sea	TFF	21	21	1	0	1	0,3,6,9,12	Central Adriatic Sea	10.1186/s10152-017-0502-2		1
Vaque	Sala	2017	Frontiers Media	Frontiers in Microbiology	Viruses and Protists Induced-mortality of Prokaryotes around the Antarctic Peninsula during the Austral Summer	TFF	9	9	1	0	1	0,4,8,12	Antarctic Peninsula	10.3389/fmicb.2017.00241		1
Junger	Farjalla	2018	Springer Science	Microbial Ecology	Salinity Drives the Virioplankton Abundance but Not Production in Tropical Coastal Lagoons	Dilution with virus-free over filter	6	0	0	1	0	0,2.5,5,7.5,10	South Atlantic Ocean	10.1007/s00248-017-1038-3
Parvathi	Sime-Ngando	2018	MDPI	Viruses	High Incidence of Lysogeny in the Oxygen Minimum Zones of the Arabian Sea (Southwest Coast of India)	TFF	10	0	0	0	1	0,7,14,21,28,35,42,49,56,63,70	Arabian Sea	10.3390/v10110588		1
Šulčius	Leskinen	2018	Elsevier	Estuarine, Coastal and Shelf Science	Influence of environmental variation on the bacterioplankton community and its loss to viral lysis in the Curonian Lagoon	TFF	4	0	0	1	0	0,3,6,9,12,15,18, 24	Baltic Sea	10.1016/j.ecss.2018.02.029		1
Winter	Herndl	2018	Ecological Society of America	Ecology	Mixing alters the lytic activity of viruses in the dark ocean	TFF	10	0	0	0	1	0,32,72	Atlantic Ocean	10.1002/ecy.2135		1
Chen	Zhang	2019	Frontiers Media	Frontiers in Microbiology	Viral Regulation on Bacterial Community Impacted by Lysis-Lysogeny Switch: A Microcosm Experiment in Eutrophic Coastal Waters	TFF	10	10	1	0	1	0,3,6,9,12,15,18, 24	South China Sea	10.3389/fmicb.2019.01763
Chen	Zhang	2019	Elsevier	Water Research	Tide driven microbial dynamics through virus-host interactions in the estuarine ecosystem	TFF	27	27	1	1	0	0,3,6,9,12,15	South China Sea	10.1016/j.watres.2019.05.051		1
Jasna	Madhu	2019	Elsevier	Regional Studies in Marine Science	Factors determining variations in viral abundance and viral production in a tropical estuary influenced by monsoonal cycles	TFF	24	0	0	1	0	0,3,6,9	Arabian Sea	10.1016/j.rsma.2019.100589
Kostner	Winter	2019	Public Library of Science	PlosONE	Uneven host cell growth causes lysogenic virus induction in the Baltic Sea	TFF	9	9	1	0	1	0,5,10,15,20,25,30,35,40	Central Baltic Sea	10.1371/journal.pone.0220716
Vaque	Duarte	2019	Frontiers Media	Frontiers in Microbiology	Warming and CO2 Enhance Arctic Heterotrophic Microbial Activity	TFF	54	54	1	1	0	0,4,8,12	Svalbard	10.3389/fmicb.2019.00494
Wei	Zhang	2019	Springer Science	Microbial Ecology	Impacts of Freshwater and Seawater Mixing on the Production and Decay of Virioplankton in a Subtropical Estuary	TFF	5	0	0	1	0	0,3,6,9,12	Pearl River Estuary	10.1007/s00248-019-01362-2
Ashy	Agusti	2020	MDPI	Viruses	Low Host Abundance and High Temperature Determine Switching from Lytic to Lysogenic Cycles in Planktonic Microbial Communities in a Tropical Sea (Red Sea)	TFF	12	12	1	1	0	0,3,6,9,24	Red Sea	10.3390/v12070761
Mojica	Behrenfeld	2020	Springer Science	Microbial Ecology	Regulation of Low and High Nucleic Acid Fluorescent Heterotrophic Prokaryote Subpopulations and Links to Viral-Induced Mortality Within Natural Prokaryote-Virus Communities	TFF	24	0	0	1	0	0,3,6,9,12,24	North Atlantic	10.1007/s00248-019-01393-9
Mojica	Brussaard	2020	MDPI	Viruses	Significance of Viral Activity for Regulating Heterotrophic Prokaryote Community Dynamics along a Meridional Gradient of Stratification in the Northeast Atlantic Ocean	TFF	17	17	1	1	0	0,3,6,9,12,24	North Atlantic	10.3390/v12111293	1
Weinbauer	Herndl	2020	Inter‐Research	Aquatic Microbial Ecology	Viral infection of prokaryotic plankton during early formation of the North Atlantic Deep Water	Dilution with virus-free	7	7	1	0	1	0,6,12,18,24	North Atlantic	10.3354/ame01934	1
Ashy	Agusti	2021	MDPI	Microorganisms	Moderate Seasonal Dynamics Indicate an Important Role for Lysogeny in the Red Sea	TFF	11	11	1	1	0	0,3,6,9,24	Red Sea	10.3390/microorganisms9061269
Ho	Tsai	2021	MDPI	Diversity	Diel Variation of Viral Production in a Coastal Subtropical Marine System	TFF	4	0	0	1	1	0,1,2,3,4,5,6,7,8,9,10,11,12	Taiwan	10.3390/d13090426	1
Malits	Vaque	2021	Frontiers Media	Frontiers in Microbiology	Viral-Mediated Microbe Mortality Modulated by Ocean Acidification and Eutrophication: Consequences for the Carbon Fluxes Through the Microbial Food Web	TFF	24	0	0	1	0	0,2,4,6,12,24	Mediterranean Sea	10.3389/fmicb.2021.635821
Sreekumar	Sime-Ngando	2021	Springer Science	Marine Biology	Seasonal variations in viral distribution, dynamics, and viral-mediated host mortality in the Arabian Sea	TFF	6	0	0	1	0	0,3,6,9,12,15,18,21,24	Arabian Sea	10.1007/s00227-020-03816-5
Tsai	Mukhanov	2021	MDPI	Diversity	Experimental Warming Effects on Prokaryotic Growth and Viral Production in Coastal Waters of the Northwest Pacific during the Cold Season	TFF	4	0	0	1	0	0,1,2,3,4,5,6,7,8,9,10,11,12	Taiwan	10.3390/d13090409
Tsai	Gong	2021	MDPI	Water	Effect of the Presence of Virus-like Particles on Bacterial Growth in Sunlit Surface and Dark Deep Ocean Environments in the Southern East China Sea	TFF	2	0	0	1	0	0,1,2,3,4,5,6,7,8,9,10,11,12	Southern East China Sea	10.3390/w13202934
Yang	Nagata	2021	Frontiers Media	Frontiers in Microbiology	Viral Production in Seawater Filtered Through 0.2-μm Pore-Size Filters: A Hidden Biogeochemical Cycle in a Neglected Realm	TFF	4	0	0	1	0	0,3,6,9,12,15	Otsuchi Bay	10.3389/fmicb.2021.774849
Cai	Zhang	2022	Elsevier	Water Research	Ecological dynamics and impacts of viruses in Chinese and global estuaries	TFF	16	0	0	0	1	0,3,6,9,12,15	East China Sea, South China Sea	10.1016/j.watres.2022.119237	1
Chen	Zhang	2022	Elsevier	Environment International	Heterogeneous viral contribution to dissolved organic matter processing in a long-term macrocosm experiment	TFF	65	0	0	0	1	0,3,6,9,12,15	Halifax	10.1016/j.envint.2021.106950
Shruthi	Sime-Ngando	2022	MDPI	Diversity	Contrasting Impact of Viral Activity on Prokaryotic Populations in the Coastal and Offshore Regions of the Eastern Arabian Sea	Dilution with virus-free over filter	27	27	1	1	0	0,3,6,9,12,15,18, 24	Arabian Sea10.3390/d14030230	10.3390/d14030230
Wei	Zhang	2022	Nature Publishing Group	The ISME Journal	Reduced bacterial mortality and enhanced viral productivity during sinking in the ocean	TFF	19	19	1	1	0	0,3,6,9,12	South China Sea	10.1038/s41396-022-01224-9
Chai	Wang	2023	CSIRO Publishing	Marine and Freshwater Research	Viral dynamics in tropical coastal waters: effects of warming and nutrient enrichment	TFF	24	0	0	1	0	0,4,8,12	Western Malaysis	10.1071/mf22262
Chen	Tsai	2023	MDPI	Journal of Marine Science and Engineering	Comparison of Viral Production and Decay Rates at the Surface and Bottom of the Euphotic Zone in the Summertime in the Southern East China Sea	TFF	8	0	0	1	0	0,2,4,6,8	East China Sea, South China Sea	10.3390/jmse11020364
Chen	Tsai	2023	Springer Nature	Terrestrial, Atmospheric and Oceanic Sciences	Differences in viral decay and production following exposure to sunlight and dark	Dilution with virus-free over filter	2	0	0	1	0	0,2,4,6,8,10,12,14,16,18,20,22,24	Southern Taiwan	10.1007/s44195-023-00038-2
Chen	Zhang	2023	American Association for the Advancement of Science	Research	Virus–Host Interactions Drive Contrasting Bacterial Diel Dynamics in the Ocean	TFF	42	42	1	0	1	0,3,6,9,12,15	South China Sea	10.34133/research.0213
Tsiola	Pitta	2023	Frontiers Media	Frontiers in Microbiology	Depth-driven patterns in lytic viral diversity, auxiliary metabolic gene content, and productivity in offshore oligotrophic waters	TFF	4	0	0	0	1	0,3,6,9,12,24	Eastern Mediterranean	10.3389/fmicb.2023.1271535
