# Supplementary material for: Refining Viral Production Estimation
Source: Environ Microbiol Rep. 2025 Dec 14;17(6):e70258. doi: 10.1111/1758-2229.70258 (PMC12702599; doi:10.1111/1758-2229.70258)
Supplement: Supplementary file 3 — Table S2: Metadata and results of viral production performed in the open North Sea, coastal North Sea and coastal waters of Curaçao in the Caribbean Sea. [file EMI4-17-e70258-s001.xlsx]

## Sheet: VP_assay
Location	Station_Number	Original_Location	Original_Station_Number	Expt_Date	Latitude	Longitude	Depth	Temperature	Salinity	Fluorescence	Oxygen	Ammonia	Nitrate	Nitrite	Phosphate	Silicate	Total_Bacteria	HNA	LNA	Total_Viruses	V1	V2	V3	VBR	Bacterial_Sample_Name	Viral_Sample_Name	LR_Lytic_VP	VIPCAL_Lytic_VP	VIPCAL_SE_Lytic_VP	VIPCAL_SE_NGTE_Lytic_VP	LR_Lytic_percent_bacteria_lost	VIPCAL_Lytic_percent_bacteria_lost	VIPCAL_SE_Lytic_percent_bacteria_lost	VIPCAL_SE_NGTE_Lytic_percent_bacteria_lost	LR_Induced_VP	VIPCAL_Induced_VP	VIPCAL_SE_Induced_VP	VIPCAL_SE_NGTE_Induced_VP	LR_Induced_percent_lysogen	VIPCAL_Induced_percent_lysogen	VIPCAL_SE_Induced_percent_lysogen	VIPCAL_SE_NGTE_Induced_percent_lysogen
CNS	1	NJ2020	1	2020-04-08	53.0018	4.78901	1	21	22.1667				1.48	0.25	0.18	0	3450000	1990000	1460000	182000000	141000000	33300000	8150000	52.7609	BA210507.066	VI210507.067	63484.2	129296	160899	160899	0.883258	1.79891	2.2386	2.2386	0	152544	395878	395878	0	2.12236	5.50786	5.50786
CNS	2	NJ2020	2	2020-06-08	53.0018	4.78901	1	21.7	22.2				1.4	0.23	0.29	0.36	3230000	2040000	1190000	205000000	162000000	35000000	8180000	63.3499	BA210507.067	VI210507.068	3.38031e+06	4.32794e+06	3.47705e+06	0	50.2337	64.3162	51.6714	0	0	1.81752e+06	1.81752e+06	1.81752e+06	0	27.0096	27.0096	27.0096
CNS	3	NJ2020	3	18/8/2020	53.0018	4.78901	1	21.7	22.3				0.95	0.21	1.06	0.27	6670000	3740000	2930000	226000000	192000000	26800000	7930000	33.9778	BA210507.068	VI210507.069	0	810618	1.10399e+06	0	0	5.83354	7.94479	0	0	527846	0	0	0	3.7986	0	0
CNS	4	NJ2020	4	20/8/2020	53.0018	4.78901	1	22.3	22.4				0.45	0.12	0.53	1.24	8160000	3910000	4250000	183000000	154000000	22200000	7690000	22.4681	ba201028.015	vi201028.008	2.44328e+06	1.17449e+06	1.68403e+06	423312	14.3723	6.90877	9.90604	2.49007	0	211372	0	0	0	1.24336	0	0
CNS	5	NJ2020	5	2020-01-09	53.0018	4.78901	1	18.2	44.8				0.86	0.14	0.22	0.99	3300000	1780000	1520000	137000000	112000000	22400000	3280000	41.6523	BA210507.069	VI210507.070	88116.6	581397	957001	957001	1.2817	8.45668	13.92	13.92	0	917697	0	0	0	13.3483	0	0
CNS	6	NJ2020	6	2020-03-09	53.0018	4.78901	1	17.2	22.5333				1.22	0.32	0.32	0.95	4700000	2330000	2370000	153000000	123000000	25200000	5090000	32.5522	BA210507.070	VI210507.071	0	328358	0	0	0	3.35345	0	0	11572.9	452736	0	0	0.118191	4.62369	0	0
CNS	7	NJ2020	7	2020-05-09	53.0018	4.78901	1	18.2	22.6				0.97	0.28	0.26	1.03	3600000	1840000	1760000	133000000	107000000	22300000	3770000	37.0546	BA210507.071	VI210507.072	0	282217	430732	430732	0	3.7629	5.74309	5.74309	67817.1	215917	189392	283497	0.904227	2.87889	2.52523	3.77996
ONS	1	PE477	3	18/9/2020	54.4649	0.884639	7	NA	NA				0.44	0.06	0.19	0	722000	429000	293000	37100000	26500000	9230000	1300000	51.2844	BA210507.016	VI210507.025	24869.3	27965.7	58954.2	58954.2	1.65336	1.85921	3.9194	3.9194	4790.85	328366	328366	328366	0.318505	21.8304	21.8304	21.8304
ONS	2	PE486	7	21/4/2021	54.9709	1.49356	7	7	34.3				-0.08	-0.015	0.1	-1.44	1150000	608000	546000	38600000	28600000	9320000	701000	33.4705	BA210506.155	VI210506.142	27194	84002.1	164023	164023	1.13505	3.50617	6.84619	6.84619	493.032	113676	204079	204079	0.0205787	4.74473	8.51807	8.51807
CCS	1	CR	13-1-15	2022-08-04	53.0018	4.78901	10	26.7	36.7	0.11	181.8	0.21	0.03	0.01	0.018	1.18	1090000			20600000				18.8186			89355.7	152367	152367	152367	3.93493	6.70973	6.70973	6.70973	0	77893.4	0	0	0	3.43017	0	0
CCS	2	CR	30-1-16	2022-10-04	53.0018	4.78901	10	26.7	36.6	0.15	181.7	0.19	0.08	0.011	0.034	1.32	991000			14100000				14.2532			209754	173842	232252	232252	10.1596	8.42021	11.2494	11.2494	5668	113245	0	0	0.274535	5.48512	0	0
CCS	3	CR	40-1-9	2022-11-04	53.0018	4.78901	50	26.1	36.7	0.28	172	0.24	0.39	0.153	0.045	1.06	744000			19400000				26.0301			261297	278196	278196	278196	16.8578	17.9482	17.9482	17.9482	11120	205240	290162	500681	0.717419	13.2413	18.7202	32.302
CCS	4	CR	52-1-13	2022-12-04	53.0018	4.78901	10	26.7	36.3	0.09	182.7	0.15	0.04	0.016	0.032	1.27	1000000			16700000				16.6344			254063	266879	266879	266879	12.195	12.8102	12.8102	12.8102	214367	247886	790783	790783	10.2896	11.8985	37.9576	37.9576
CCS	5	CR	62-1-20	13/04/2022	53.0018	4.78901	10	26.8	36.1	0.15	182.4	0.11	0.99	0.225	0.047	1	949000			16800000				17.6936			155336	155131	155131	155131	7.85681	7.84647	7.84647	7.84647	0	4243.83	0	0	0	0.214651	0	0

## Sheet: VP_assay_legends
Variable	Units	Description
Location	-	Sampling location (CNS - coastal North Sea; ONS - open North Sea; CCS - Curaçao Caribbean Sea)
Station_Number	-	Sampling station
Original_Location	-	Origanl location code
Original_Station_Number	-	Original station numbers
Expt_Date	Date	Experiment date
Latitude		Latitude
Longitude		Longitude
Depth	m	Depth from surface
Temperature	° C	Water temperature
Salinity	psu	Water salinity
Fluorescence	µg/L	Chlorophyll autofluorescence
Oxygen	µmol/Kg	Oxygen concentration
Ammonia	µM	Ammonia concentration
Nitrate	µM	Nitrate concentration
Nitrite	µM	Nitrite concentration
Phosphate	µM	Phosphate concentration
Silicate	µM	Silicate concentration
Total_Bacteria	/mL	Bacterial abundance
HNA	/mL	High nucleic acid bacterial abundance
LNA	/mL	Low nucleic acid bacterial abundance
Total_Viruses	/mL	Viral abundance
V1	/mL	V1 viral abundance
V2	/mL	V2 viral abundance
V3	/mL	V3 viral abundance
VBR	-	Virus to bacteria ratio
Bacterial_Sample_Name	-	Name of bacterial .fcs file
Viral_Sample_Name	-	Name of viral .fcs file
LR_Lytic_VP	Viruses/mL h	Lytic viral production caluculated using linear regression approach
VIPCAL_Lytic_VP	Viruses/mL h	Lytic viral production caluculated using VIPCAL approach
VIPCAL_SE_Lytic_VP	Viruses/mL h	Lytic viral production caluculated using VIPCAL-SE approach
VIPCAL_SE_NGTE_Lytic_VP	Viruses/mL h	Lytic viral production caluculated using VIPCAL-SE approach at bacterial net generation time endpoint
LR_Lytic_percent_bacteria_lost	%	Percent bacterial standing stock lost over a day assuming a burst szie of 50 using linear regression appraoch
VIPCAL_Lytic_percent_bacteria_lost	%	Percent bacterial standing stock lost over a day assuming a burst szie of 50 using VIPCAL approach
VIPCAL_SE_Lytic_percent_bacteria_lost	%	Percent bacterial standing stock lost over a day assuming a burst szie of 50 usingVIPCAL-SE approach
VIPCAL_SE_NGTE_Lytic_percent_bacteria_lost	%	Percent bacterial standing stock lost over a day assuming a burst szie of 50 using VIPCAL-SE approach at bacterial net generation time endpoint
LR_Induced_VP	Viruses/mL h	Induced viral production caluculated using linear regression approach
VIPCAL_Induced_VP	Viruses/mL h	Induced viral production caluculated using VIPCAL approach
VIPCAL_SE_Induced_VP	Viruses/mL h	Induced viral production caluculated using VIPCAL-SE approach
VIPCAL_SE_NGTE_Induced_VP	Viruses/mL h	Induced viral production caluculated using VIPCAL-SE approach at bacterial net generation time endpoint
LR_Induced_percent_lysogen	%	Percent lysogens assuming a burst szie of 50 using linear regression appraoch
VIPCAL_Induced_percent_lysogen	%	Percent lysogens assuming a burst szie of 50 using VIPCAL approach
VIPCAL_SE_Induced_percent_lysogen	%	Percent lysogens assuming a burst szie of 50 using VIPCAL-SE approach
VIPCAL_SE_NGTE_Induced_percent_lysogen	%	Percent lysogens assuming a burst szie of 50 using VIPCAL-SE approach at bacterial net generation time endpoint
